# Supplementary material for: Gasdermin D inhibition ameliorates neutrophil mediated brain damage in acute ischemic stroke
Source: Cell Death Discov. 2023 Feb 8;9:50. doi: 10.1038/s41420-023-01349-6 (PMC9908898; doi:10.1038/s41420-023-01349-6)
Supplement: Supplementary file 3 — Dataset 1 [file 41420_2023_1349_MOESM3_ESM.xlsx]

## Sheet: 1
Cells (%of CD45+cells) in brain after MCAO
	CD11b+	CD11b+Ly6G+	CD11b+Ly6C+	CD11b+Ly6Chi	CD11b+Ly6Cin	CD11b+Ly6Clo
sham-1	30.2	1.49	20.6	9.17	5.6	9.66
sham-2	22.6	2.17	14.8	3.53	5.42	7.83
sham-3	26.1	1.37	19.9	8.92	7.06	6.21
sham-4	39.6	6.21	20.3	6.7	10.9	19.3
sham-5	50.4	7.36	33.1	13.3	14.5	17.4
WT-Day 1-1	47.5	12.5	39.5	18.3	18.1	8.06
WT-Day 1-2	67.6	19.3	47.2	20.4	24.1	20.4
WT-Day 1-3	50.3	20.6	41.6	15	24.7	8.68
WT-Day 1-4	72.1	19.1	35.6	9.59	23.7	36.4
WT-Day 1-5	77.3	21	43	13.9	26.8	34.3
WT-Day 3-1	61	29.8	46.6	7.58	34.5	14.5
WT-Day 3-2	76.8	20.2	50.1	15.9	28.3	26.7
WT-Day 3-3	72.5	19.3	54.4	21.3	27.4	18.1
WT-Day 3-4	71.9	12.6	58.1	19.8	31.5	13.7
WT-Day 3-5	74.2	16.4	57.9	19	33.2	16.4
WT-Day 5-1	66.3	7.07	50	18.9	23	16.4
WT-Day 5-2	51.7	3.99	39.4	22.5	10.8	12.3
WT-Day 5-3	79	8.26	57.8	24.8	24.2	21.3
WT-Day 5-4	52	12.6	40.2	17.2	18.4	11.9
WT-Day 5-5	65.3	8.07	51.6	21.4	22.3	13.7
WT-Day 5-6	58.9	12.5	46.3	17.1	23.5	12.6
GSDMD-/- -Day 1-1	54.9	12.5	44.5	15.9	23.5	10.4
GSDMD-/- -Day 1-2	74	18.2	61.6	24	31.2	12.4
GSDMD-/- -Day 1-3	28.7	6.89	15.9	3.16	10.6	12.8
GSDMD-/- -Day 1-4	39.3	7.79	28.9	7.08	16.9	10.4
GSDMD-/- -Day 1-5	24.4	5.22	13.7	2.74	8.07	10.8
GSDMD-/- -Day 1-6	51.4	10.8	35.9	12.3	18.1	15.5
GSDMD-/- -Day 3-1	57.3	7.05	37.3	13.5	16	20
GSDMD-/- -Day 3-2	44	9.26	26.7	6.77	14.2	17.4
GSDMD-/- -Day 3-3	36	4.65	19.2	5.3	7.78	16.8
GSDMD-/- -Day 3-4	38.4	5.44	21.5	6.52	10.5	16.9
GSDMD-/- -Day 3-5	63.6	8.21	34.5	10.8	16.8	29.3
GSDMD-/- -Day 3-6	46.4	9.22	28.6	8	14.7	17.9
GSDMD-/- -Day 3-7	49.1	13.2	35.1	11.9	18.2	14
GSDMD-/- -Day 3-8	59.3	5.85	33.4	13.9	13.1	26.1
GSDMD-/- -Day 5-1	52.2	4.24	37.4	13.1	17.2	14.9
GSDMD-/- -Day 5-2	35.2	2.83	21	6.13	9.15	14.3
GSDMD-/- -Day 5-3	50.9	4.4	31.9	9.43	14.4	19.1
GSDMD-/- -Day 5-4	46.9	5.45	27.6	7.04	14.8	19.4
GSDMD-/- -Day 5-5	46.1	2.93	29.5	11.3	12.3	16.6
Cells (%of CD45+cells) in blood after MCAO
	CD11b+	CD11b+Ly6G+	CD11b+Ly6C+	CD11b+Ly6Chi	CD11b+Ly6Cin	CD11b+Ly6Clo
sham-1	11.5	2.86	8.31	1.74	5.54	4.23
sham-2	12.8	4.82	9.16	1.8	6.59	4.62
sham-3	13.8	3.62	9.76	1.67	6.76	5.3
sham-4	12.2	3.77	8.42	1.58	5.73	4.84
sham-5	19.6	7.61	16.1	4.63	10.3	4.63
sham-6	8.98	5.31	7.6	0.76	6.29	1.33
WT-Day 1-1	64.9	61.6	63.7	0.43	62.7	1.95
WT-Day 1-2	66.3	56.1	62.7	3.4	58.1	4.28
WT-Day 1-3	50.2	40.7	47.2	3.37	42.6	3.93
WT-Day 1-4	33.4	20.3	29.1	4.95	22.6	3.42
WT-Day 1-5	32.2	26.8	29.7	0.54	27.8	3.64
WT-Day 1-6	73.5	66.7	71	2.71	67.3	1.74
WT-Day 3-1	24.6	10.3	21.9	7.47	12.6	2.6
WT-Day 3-2	37.6	19.3	28.9	6.34	20.4	8.64
WT-Day 3-3	34.2	19.3	30.5	6.03	21.7	3.51
WT-Day 3-4	43.6	20.1	28.6	3.16	22.6	14.9
WT-Day 3-5	27.7	12.8	22	4.18	15.6	5.56
WT-Day 3-6	64.4	46	53.7	3.97	47.5	10.6
WT-Day 5-1	30	20.4	26.2	2.14	23.2	4.38
WT-Day 5-2	45.6	30.7	41.7	6.59	33.6	4.76
WT-Day 5-3	28.7	12.1	23	4.05	16.9	6.93
WT-Day 5-4	47.6	32.5	41	3.87	35.3	7.86
WT-Day 5-5	29.5	9.97	23.8	7.1	14.7	6.53
WT-Day 5-6	40.3	27	34.3	3.19	30	6.94
WT-Day 5-7	26.9	9.44	17.1	2.05	13.3	12.1
WT-Day 5-8	34.4	9.5	27.8	12	13.1	8.05
GSDMD-/- -Day 1-1	44.9	32.7	40.2	1.75	36.3	4.62
GSDMD-/- -Day 1-2	25.2	14.7	21	1.99	17.4	4.17
GSDMD-/- -Day 1-3	26.7	18.7	24	2.29	20.4	2.61
GSDMD-/- -Day 1-4	32.4	22.8	30	4.01	24.9	2.38
GSDMD-/- -Day 1-5	25.5	14.9	20.9	2.62	17.3	4.03
GSDMD-/- -Day 3-1	18.5	9.54	13.5	0.95	11.1	3.71
GSDMD-/- -Day 3-2	16.4	6.21	12.9	3.33	7.97	2.62
GSDMD-/- -Day 3-3	21.7	10.7	17	2.1	12.9	3.54
GSDMD-/- -Day 3-4	26.9	20.6	24.1	1.6	21.4	1.92
GSDMD-/- -Day 3-5	28.7	20.8	24.7	0.66	21.3	2.8
GSDMD-/- -Day 3-6	27	17.2	23.1	1.43	19.5	3.63
GSDMD-/- -Day 3-7	19.9	12.2	16.3	1.83	13.6	2.46
GSDMD-/- -Day 5-1	19.8	10.1	16.7	2.96	12.5	4.58
GSDMD-/- -Day 5-2	20.7	12.7	17.6	0.71	15.2	5.57
GSDMD-/- -Day 5-3	25	19.7	23.6	0.49	21.3	3.21
GSDMD-/- -Day 5-4	23.7	7.22	17.8	4.44	11.3	8.25
GSDMD-/- -Day 5-5	19.4	6.2	15.3	4.01	9.73	4.86
GSDMD-/- -Day 5-6	21.2	7.68	16.6	4.16	10.9	5.39
Cells (%of CD45+cells) in spleen after MCAO
	CD11b+	CD11b+Ly6G+	CD11b+Ly6C+	CD11b+Ly6Chi	CD11b+Ly6Cin	CD11b+Ly6Clo
sham-1	5.3	2.01	2.92	0.29	2.39	0.8
sham-2	8.78	3.37	5.51	1.05	4.18	1.06
sham-3	5.96	1.43	3.21	0.56	2.39	0.98
sham-4	4.11	1.43	2.53	0.24	2.07	0.47
sham-5	3.84	1.22	2.06	0.21	1.61	0.75
sham-6	2.99	0.93	1.39	0.11	1.18	0.39
WT-Day 1-1	11.9	7.38	8.99	0.78	7.68	0.71
WT-Day 1-2	10.3	5.67	7.96	1.56	5.93	0.63
WT-Day 1-3	7.74	1.92	3.87	0.62	2.83	1.66
WT-Day 1-4	6.53	1.73	3.1	0.57	2.23	1.2
WT-Day 1-5	10.2	3.72	6.6	0.91	5.05	1.29
WT-Day 1-6	17	8.67	12.8	1.96	9.77	4.39
WT-Day 3-1	11.2	3.8	5.54	2.09	2.1	6.5
WT-Day 3-2	12.9	4.81	7.51	1.69	4.77	2.35
WT-Day 3-3	11.3	2.93	4.82	1.53	1.78	8.41
WT-Day 3-4	8.3	2.32	4.6	1.02	2.73	5.54
WT-Day 3-5	9.29	1.84	4.13	1.36	1.54	7.38
WT-Day 3-6	14.4	5.88	10.2	2.08	5.48	7.92
WT-Day 5-1	8.24	3.28	6.67	1.88	4.5	0.82
WT-Day 5-2	11.7	4.92	9.07	0.41	8.29	0.88
WT-Day 5-3	13.3	5.35	10.1	3.01	6.35	2.57
WT-Day 5-4	8.75	2.53	5.3	1.6	3.41	1.39
WT-Day 5-5	8.67	2.37	5.89	1.9	3.55	2.05
WT-Day 5-6	10.3	4.17	9.63	2.93	6.07	1.3
WT-Day 5-7	5.86	1.4	3.06	0.66	2.2	0.9
WT-Day 5-8	7.14	1.6	4.46	1.34	2.23	2.64
GSDMD-/- -Day 1-1	9.29	3.39	5.21	0.64	4.22	1.74
GSDMD-/- -Day 1-2	8.07	2.75	4.49	0.76	3.36	1.61
GSDMD-/- -Day 1-3	5.24	1.47	2.65	0.51	1.86	1.08
GSDMD-/- -Day 1-4	5.79	1.44	2.57	0.29	1.92	1.27
GSDMD-/- -Day 1-5	4.12	0.95	1.72	0.24	1.28	0.64
GSDMD-/- -Day 1-6	5.23	1.47	3.18	0.73	2.14	0.62
GSDMD-/- -Day 3-1	4.5	1.75	2.54	0.23	2.07	0.75
GSDMD-/- -Day 3-2	8.47	2.41	4.66	1.1	3.1	1.85
GSDMD-/- -Day 3-3	5.21	1.43	2.67	0.41	1.97	1.06
GSDMD-/- -Day 3-4	4.35	1.57	2.72	0.25	2.23	0.46
GSDMD-/- -Day 3-5	3.72	1.08	1.94	0.2	1.49	0.72
GSDMD-/- -Day 3-6	3.92	0.89	1.95	0.28	1.43	0.86
GSDMD-/- -Day 5-1	9.09	3.07	5.41	1.16	3.81	1.27
GSDMD-/- -Day 5-2	2.51	1.02	1.45	0.089	1.19	0.29
GSDMD-/- -Day 5-3	5.7	2.89	3.53	0.16	3.05	0.55
GSDMD-/- -Day 5-4	5.54	1.25	2.7	0.76	1.66	0.82
GSDMD-/- -Day 5-5	7.15	1.37	3.7	1.19	2.18	1.42
GSDMD-/- -Day 5-6	6.62	1.19	3.2	0.92	1.97	1.47
Cells (%of CD45+cells) in bone marrow after MCAO
	CD11b+	CD11b+Ly6G+	CD11b+Ly6C+	CD11b+Ly6C-
sham-1	76.4	56.2	12.1	63.2
sham-2	75.3	49.3	16.8	55.4
sham-3	77.5	56.8	17	59.6
sham-4	72.8	40.3	22	49.4
sham-5	65.2	46.6	13.3	51
sham-6	88.8	46.4	24	60.9
WT-Day 1-1	57	38.1	13.2	43.8
WT-Day 1-2	44.5	22.1	15.6	30.4
WT-Day 1-3	52.1	34.5	11.7	39.2
WT-Day 1-4	58.9	39.2	12.7	45.4
WT-Day 1-5	55.8	39.6	12.5	42.7
WT-Day 1-6	72.8	54.6	10.4	59.4
WT-Day 3-1	74.8	51	17.2	55.9
WT-Day 3-2	75.7	52.8	15.6	58.4
WT-Day 3-3	69.2	45.6	15.8	51.6
WT-Day 3-4	68.4	47.9	13.2	53.6
WT-Day 3-5	65	44.3	14.1	49.3
WT-Day 3-6	67	45.6	13.4	52.2
WT-Day 5-1	86.9	68.8	13.8	71.4
WT-Day 5-2	88.2	68.4	13.3	73.7
WT-Day 5-3	84.9	70.1	10.1	73.3
WT-Day 5-4	85.3	66.9	16.5	67.4
WT-Day 5-5	87.8	73.5	11	75.6
WT-Day 5-6	86.3	72.5	8.9	76.2
WT-Day 5-7	89.2	75.7	5.54	82.5
WT-Day 5-8	82.8	67.1	8.54	73
WT-Day 5-9	79.1	62.6	7.91	70.1
WT-Day 5-10	71.5	58	6.72	63.8
GSDMD-/- -Day 1-1	68.2	46	11.6	55.8
GSDMD-/- -Day 1-2	68	49.9	10.9	56.2
GSDMD-/- -Day 1-3	50.1	33.2	8.13	41
GSDMD-/- -Day 1-4	55	37	10.2	43.6
GSDMD-/- -Day 1-5	52.8	34.9	9.16	42.4
GSDMD-/- -Day 1-6	56	37.8	10.9	43.9
GSDMD-/- -Day 1-7	54.7	36.6	9.27	44.3
GSDMD-/- -Day 1-8	55.8	36.7	10.1	44.6
GSDMD-/- -Day 3-1	61.2	39.6	15.4	45.1
GSDMD-/- -Day 3-2	73.2	47.8	17.4	54.9
GSDMD-/- -Day 3-3	66.3	43.1	16.3	49.2
GSDMD-/- -Day 3-4	87.5	63.3	15	71.8
GSDMD-/- -Day 3-5	66.4	43.3	15.7	49.9
GSDMD-/- -Day 3-6	68.5	44.4	16.2	51.4
GSDMD-/- -Day 5-1	90.8	70.7	13.1	76.3
GSDMD-/- -Day 5-2	76.2	56.1	11.6	62.9
GSDMD-/- -Day 5-3	73.2	48	16.3	55.1
GSDMD-/- -Day 5-4	78.9	59.7	11.7	65.4
GSDMD-/- -Day 5-5	70.2	52	11.5	56.9
GSDMD-/- -Day 5-6	71	52.1	11.7	57.4
Cells (%of CD45+cells) in blood 1 day after i.p. antibody
	CD11b+	CD11b+Ly6G+	CD11b+Ly6Chi
Isotype IgG-1	24.9	10.1	3.74
Isotype IgG-2	25.7	10.8	3.88
Isotype IgG-3	27	11.9	3.43
Isotype IgG-4	30.4	19.5	2.39
Isotype IgG-5	32.4	16.6	3.23
Isotype IgG-6	16.1	5.59	2.55
anti-Ly6G-1	12.7	0.018	2.29
anti-Ly6G-2	14.3	0.032	1.89
anti-Ly6G-3	21.1	0.058	1.07
anti-Ly6G-4	16.4	0.022	4.5
anti-Ly6G-5	15.7	0.025	9.19
anti-Ly6G-6	15.2	0.17	2.05
Cells (%of CD45+cells) in bone marrow 3 day after MCAO (i.p. antibody)
	CD11b+	CD11b+Ly6G+	CD11b+Ly6C+	CD11b+Ly6Chi	CD11b+Ly6Cin	CD11b+Ly6Clo
Isotype IgG-1	30.2	27.7	29	2.13	25.3	3.13
Isotype IgG-2	27.4	24.8	26.1	1.9	23.7	1.52
Isotype IgG-3	22	14.9	20.3	4.28	15.5	1.87
Isotype IgG-4	25	19.9	23.1	3.04	19.4	2.82
Isotype IgG-5	27.6	24.5	25.7	1.82	23.2	2.5
Isotype IgG-6	24.9	20.6	22.9	2.48	20	2.12
Isotype IgG-7	24.5	20.4	22.6	2.27	19.7	2.37
anti-Ly6G-1	16.2	1.33	13	4	8.49	3.2
anti-Ly6G-2	10.6	0.82	7.74	2.87	4.48	2.95
anti-Ly6G-3	15.9	0.99	12.3	5.7	5.92	3.65
anti-Ly6G-4	13.4	0.81	10.1	4.48	5.18	3.32
anti-Ly6G-5	11.7	0.8	7.71	1.94	5.34	4.12
anti-Ly6G-6	13.5	0.63	9.82	4.35	5.09	3.66
Cells (%of CD45+cells) in bone marrow 3 day after MCAO (i.p. antibody)
	CD11b+	CD11b+Ly6G+	CD11b+Ly6C+	CD11b+Ly6C-
Isotype IgG-1	78.2	68	14.1	66.4
Isotype IgG-2	73	62.7	14.2	61.4
Isotype IgG-3	68.6	57.7	13.9	57.7
Isotype IgG-4	72.2	61.9	12.6	61.8
Isotype IgG-5	75.1	65.7	12.2	65.1
Isotype IgG-6	70.1	60	12.4	60.2
Isotype IgG-7	72.8	63.3	11.9	63.2
anti-Ly6G-1	74.3	50.5	14.6	62.5
anti-Ly6G-2	71.5	44.7	16.2	57.9
anti-Ly6G-3	70.8	55.4	15.6	60.5
anti-Ly6G-4	76.8	47.5	12.8	66.3
anti-Ly6G-5	82.1	51.6	13.2	69.8
anti-Ly6G-6	76.6	54.1	10.9	68.3
anti-Ly6G-7	75.1	51.4	12.2	65.5
	LSK	HSC
Isotype IgG-1	5.15	34.2
Isotype IgG-2	5.18	38.9
Isotype IgG-3	4.6	36.5
Isotype IgG-4	4.77	37
Isotype IgG-5	4.73	36.7
Isotype IgG-6	4.62	34.5
anti-Ly6G-1	5.11	30.3
anti-Ly6G-2	4.74	34.5
anti-Ly6G-3	4.42	31.7
anti-Ly6G-4	6.66	18.7
anti-Ly6G-5	8.66	10.7
anti-Ly6G-6	6.33	17
anti-Ly6G-7	5.76	21.7
	CMP	GMP
Isotype IgG-1	55.5	50.5
Isotype IgG-2	56.8	54.7
Isotype IgG-3	54.4	51.4
Isotype IgG-4	56.8	48.3
Isotype IgG-5	56	44.5
Isotype IgG-6	55.3	45.3
Isotype IgG-7	54.8	46.8
anti-Ly6G-1	12.5	3.05
anti-Ly6G-2	10.9	4.43
anti-Ly6G-3	9.82	3.68
anti-Ly6G-4	10.9	3.08
anti-Ly6G-5	10.1	2.43
anti-Ly6G-6	10.6	2.48
anti-Ly6G-7	10	2.66
